# Supplementary material for: Identification of Potential Selective PAK4 Inhibitors Through Shape and Protein Conformation Ensemble Screening and Electrostatic-Surface-Matching Optimization
Source: Curr Issues Mol Biol. 2025 Jan 6;47(1):29. doi: 10.3390/cimb47010029 (PMC11764389; doi:10.3390/cimb47010029)
Supplement: Supplementary file 1 [file cimb-47-00029-s001.zip]

Archive with 1 entries (1 files):
- cimb-3361536-supplementary.pdf
